# Supplementary material for: Effects of Phosphorylation on the Activity, Inhibition and Stability of Carbonic Anhydrases
Source: Int J Mol Sci. 2023 May 25;24(11):9275. doi: 10.3390/ijms24119275 (PMC10253321; doi:10.3390/ijms24119275)
Supplement: Supplementary file 1 [file ijms-24-09275-s001.zip]

Archive with 1 entries (1 files):
- ijms-2359058-supplementary.pdf
